# Supplementary material for: Differential Bacterial Predation by Free-Living Amoebae May Result in Blooms of Legionella in Drinking Water Systems
Source: Microorganisms. 2021 Jan 15;9(1):174. doi: 10.3390/microorganisms9010174 (PMC7829821; doi:10.3390/microorganisms9010174)
Supplement: Supplementary file 1 [file microorganisms-09-00174-s001.zip]

Archive with 6 entries (6 files):
- Video S9.mp4
- Video S5.mp4
- Video S3.mp4
- Video S4.mp4
- Video S10.mp4
- Supplementary information.docx
